# Supplementary material for: Underlying Spatial Diversity Patterns of Freshwater Crabs in Southern China, With Recommendations for Conservation of Freshwater Biodiversity
Source: Ecol Evol. 2025 Jun 12;15(6):e71551. doi: 10.1002/ece3.71551 (PMC12162363; doi:10.1002/ece3.71551)
Supplement: Supplementary file 7 — Data S3. [file ECE3-15-e71551-s001.R]

###### library package ######

pkg_list <- c("openxlsx", "readxl", "dplyr", "stringr", "plyr", "tidyr", "purrr",
              "sf", "pak", "sfext", "spThin", "terra", "raster", "corrplot",
              "adehabitatHR", "geometry",'dismo','raster','sp',"usdm","biomod2","foreign")
sf::sf_use_s2(F)
# Check and install missing packages

installed <- pkg_list %in% rownames(installed.packages())
if (any(!installed)) {
  install.packages(pkg_list[!installed])
}

invisible(lapply(pkg_list, library, character.only = TRUE))

##### Read species names and their corresponding latitude and longitude data from an Excel spreadsheet.
##### the full records list can be requested from the authors
points.records <- readxl::read_xls(path = "./Data/Distributions/species_list.xls", sheet = "Sheet2", col_names = F) %>% 
  as_tibble() %>% setNames(.,c("chinese.name", "species.name", "lat", "lon")) %>% 
  dplyr::select("chinese.name",  "lon" ,"lat" ) 

all.points <- rbind(points.records) %>% 
  distinct(.,chinese.name, lon, lat, .keep_all = TRUE)
check.list.in.china <- readRDS("E:/FWC_2023/check.list.in.china.RDS")
all.points.sf <- all.points %>% dplyr::distinct(.,.keep_all = T) %>%  
  st_as_sf(., coords = c("lon", "lat"), 
           crs = 4326) %>% left_join(.,check.list.in.china, by = "chinese.name") %>% 
  dplyr::select(latin.name, geometry)

all.points.china <- all.points.sf %>% 
  st_coordinates() %>% cbind(all.points.sf$latin.name,.) %>% as.data.frame() %>% 
  dplyr::rename(latin.name = V1, lon = X, lat = Y) %>% as_tibble() %>% 
  mutate(lon = as.numeric(lon), lat = as.numeric(lat))

###### Load the map of China

ChinaMap <- st_read("./Data/China_map/bou1_4p_1.shp") %>% group_by() %>% dplyr::summarise()
plot(ChinaMap$geometry)


## Convex hull of all distribution points
plot(all.points.sf$geometry)
POINTS  <-all.points.sf%>%
  sf::st_coordinates() %>% 
  as.data.frame() %>% 
  dplyr::select(X, Y) %>%
  as.matrix() 

##### Creating a convex hull, here is a simpler method: st_convex_hull creates the convex hull of a set of points.

hpts <- chull(POINTS) 
hpts <- c(hpts, hpts[1])
P1 <-  Polygon(POINTS[hpts, ])
Ps1 <-  SpatialPolygons(list(Polygons(list(P1), ID = "a")), proj4string=CRS("+proj=longlat +ellps=WGS84 +datum=WGS84 +no_defs"))
HULL <- Ps1 %>% st_as_sf()

HULL$geometry %>% plot()

## 向外buffer 0.5 degree
HULL <- HULL %>% st_buffer(.,dist = 0.5)
plot(HULL)
plot(all.points.sf$geometry,add = T)
plot(ChinaMap$geometry,add = T)
background.boundary <- st_intersection(ChinaMap,HULL)
background.boundary %>% plot()##### As the extent of the predicted distribution area


all.points.china
species.name <- all.points.china$latin.name %>% unique()

#### Perform thinning of distribution points to exclude duplicate locations
thin.res.path <- "./Data/Distributions/occ.thin.1"
pbapply::pblapply(1:length(species.name), function(i){
  
  tryCatch({
    spe.output.dir <- file.path(thin.res.path, species.name[i])
    dir.create(spe.output.dir, showWarnings = TRUE, recursive = FALSE, mode = "0777")
    thin(
      all.points.china %>% filter(latin.name == species.name[i]),
      lat.col = "lat",
      long.col = "lon",
      spec.col = "latin.name",
      thin.par = 1,
      reps = 5,
      out.dir = spe.output.dir)},
    error = function(e) {print("error")})
  
})

#### Read the filtered distribution points
thined.points.path <- list.dirs(path = thin.res.path, full.names = T,recursive = F)
set.seed(1234)
thined.points.selected.index <- thined.points.path %>% lapply(., function(x){
  each.spe.csv <- list.files(x,pattern = ".csv",full.names = T) %>% 
    lapply(., function(x){read.csv(file = x, header = T, sep = ",") %>% nrow()})
}) %>% 
  lapply(., function(x){
    points.count <- x %>% unlist()
    max.one <- points.count %>% max()
    index <- which(points.count == max.one)
    if(length(index) >= 2){
      
      select.index <- sample(index, 1)
      return(select.index)
    }else{
      return(index)
    }
  }) %>% unlist

thined.points.results <-  thined.points.path %>% lapply(., function(x){
  each.spe.csv <- list.files(x,pattern = ".csv",full.names = T) %>% 
    lapply(., function(x){read.csv(file = x, header = T, sep = ",")})
}) 
thined.points.results <- lapply(1:length(thined.points.results),function(i){
  
  res <- thined.points.results[[i]][[thined.points.selected.index[i]]]
  if(nrow(res)>0){
    return(res)
  }else {NULL}
  
  
}) %>% bind_rows()


### After thinning the points, count the frequency of each species
thined.points.results$latin.name %>% table() %>% as.data.frame() %>% arrange(Freq) %>% 
  filter(Freq>=4)
species.to.model <- thined.points.results$latin.name %>% table() %>% as.data.frame() %>% arrange(Freq) %>% 
  filter(Freq>=4) %>% setNames(.,c("latin.name","Freq")) %>% pull(latin.name)
write.csv(thined.points.results %>% dplyr::rename(species =1,x=2,y=3) %>% filter(species %in% species.to.model), file = "./Data/Distributions/occ.thin.1.csv",row.names = F)

### Organize environment variables

list.files("D:/work/FWC_2023/Data/Background/wc2.1_30s_bio",full.names = T,pattern = ".tif") %>% 
  pbapply::pblapply(.,function(x){
    each <- rast(x) %>% terra::mask(.,background.boundary)
    name <-  stringr::str_split_i(x,"/",-1) %>% stringr::str_replace(.,".tif","")
    terra::writeRaster(each, filename = paste0("D:/work/FWC_2023/Data/Background/China","/",name, ".tif")) 
    remove(each);gc()
  }) 

envsChina <- list.files("D:/work/FWC_2023/Data/Background/China",full.names = T,pattern = ".tif") %>% 
  lapply(.,function(x)rast(x)) %>% rast()  
envsChina.5min <- terra::aggregate(envsChina, fact=10) 

###### Check the correlation between modeling variables
mat <- layerCor(envsChina.5min, "pearson",  na.rm = TRUE)  
# values <- envsChina %>% values()
# mat <- cor(values, use = "pairwise.complete.obs",method = "pearson")
colnames(mat$pearson) <- envsChina.5min %>% names() %>% stringr::str_replace(.,"wc2.1_30s_", "")
rownames(mat$pearson) <- envsChina.5min %>% names() %>% stringr::str_replace(.,"wc2.1_30s_", "")
# cor.mat <- 
#   mat$pearson %>% as.data.frame() %>% setNames(envsChina.5min %>% names())
# write.xlsx(cor.mat, file = "cor.mat.xlsx")
# #### Filtering results
col <- colorRampPalette(c("#BB4444", "#EE9988", "#FFFFFF", "#77AADD", "#4477AA"))
corrplot(mat$pearson, method = "shade", type = {"lower"}, shade.col = NA, 
         tl.col = "black", tl.srt = 0, col = col(200), addCoef.col = "black", 
         cl.pos = NULL, order = "original", number.cex = 0.9, tl.cex = 0.9, title = "Correlation")

###### vif 
#tif_dir <- "G:/ENM_modelling/wc2.1_2.5m_bio"
#tif_files <- list.files(tif_dir, pattern = "\\.tif$", full.names = TRUE)
#bio <- stack(tif_files)
#names(bio)
#names(bio) <- c("slope","aspect","bio1","bio2","bio3","bio4","bio5","bio6","bio7","bio8","bio9","bio10","bio11",
#                  "bio12","bio13","bio14","bio15","bio16","bio17","bio18","bio19","elev")
#ex <- raster::extract(bio,ty1) #Extract environmental information from location points (ty1)
#ex
#write.csv(ex,file = "allbio.csv") 
#class(raster_stack)
#data_matrix <- as.data.frame(raster_stack)
#v <- vifstep(ex) #Identify variables with multicollinearity
#v
#bioc <- exclude(bio,v) #Remove variables with multicollinearity
#head(bioc)
#Now_sta <-bioc
#Now_sta

########################################################################
###### The SDM  steps are completed using the MaxEnt desktop version############
########################################################################
library(parallel)
cl <- makeCluster(2L)
clusterExport(cl, c("all.points.sf"))
clusterEvalQ(cl, library(stringr))
clusterEvalQ(cl, library(terra))
clusterEvalQ(cl, library(dplyr))
clusterEvalQ(cl, library(sf))
clusterEvalQ(cl, library(sp))

all.paths <- list.files("E:/Maxent_ChinaFWC",pattern = "_thresholded.asc",full.names = T,recursive = T)

paths.select <- all.paths[which(all.paths %>% 
                                  stringr::str_split_i(., pattern = "/",-1) %>% 
                                  stringr::str_replace(., pattern = "_thresholded.asc", replacement = "") %in% 
                                  (all.points.china$latin.name %>% unique() %>% str_replace(., " ", "_")))]

paths.select %>%  
  pbapply::pblapply(., function(x){
    tryCatch({
      name <- stringr::str_split_i(x, pattern = "/",-1) %>%
        stringr::str_replace(., pattern = "_thresholded.asc", replacement = "")
    ras <- rast(x)
    buffer.dist <- c(10000,25000,50000)
    for (i in 1:length(buffer.dist)) {
      filename <- paste0("E:/Maxent_ChinaFWC_Tidy/SDM_Clip_1","/", buffer.dist[i], "/", 
                         name, "_clip",".tif")
      if(!file.exists(filename)){
        POINTS <- all.points.sf  %>%
          mutate(.,latin.name = stringr::str_replace(latin.name," ","_")) %>%
          filter(latin.name == name) %>%
          sf::st_coordinates() %>% 
          as.data.frame() %>% 
          dplyr::select(X, Y) %>%
          as.matrix()
        
        hpts <- chull(POINTS) ##### build convex hull
        hpts <- c(hpts, hpts[1])
        P1 <-  Polygon(POINTS[hpts, ])
        Ps1 <-  SpatialPolygons(list(Polygons(list(P1), ID = "a")), proj4string=CRS("+proj=longlat +ellps=WGS84 +datum=WGS84 +no_defs"))
        HULL <- Ps1 %>% st_as_sf() %>%  st_transform(3857) %>%
          st_buffer(dist = buffer.dist[i]) %>%  st_transform(4326)
        
        #### Clipping using extrapolation distance
        ras.clipped <- terra::crop(ras, HULL) %>% terra::mask(.,HULL)
        writeRaster(ras.clipped, 
                    filename = filename,  overwrite=T)
      }
      else{print(paste0("COMPUTED---", buffer.dist[i],"---","name"))}
    }
    
    
    
    
  },error = function(e){print(paste0("error_", x))})
},cl = cl)
stopCluster(cl) 


species.name <- all.points.china$latin.name %>% unique()
non.modelled.species <- setdiff(species.name,
                                list.dirs("E:/Maxent_ChinaFWC_Tidy/SDM_Clip_1",recursive = F) %>% lapply(.,function(x){
                                  list.files(x,pattern = ".tif")
                                  }) %>% Reduce(intersect,.) %>% str_replace(.,pattern = "_clip.tif", replacement = "") %>%
                                  str_replace(.,"_"," ")
                                )
                               

non.modelled.species.taiwan <- check.list.in.china %>% filter(latin.name %in% non.modelled.species) %>% filter(分布区.Distribution.area %in% "Taiwan") %>% pull(latin.name)
non.modelled.species.hainan <- check.list.in.china %>% filter(latin.name %in% non.modelled.species) %>% filter(分布区.Distribution.area %in% "Hainan") %>% pull(latin.name)
non.modelled.species.mainland <- setdiff(non.modelled.species, c(non.modelled.species.taiwan,non.modelled.species.hainan))
                               


hybas.lv8 <- st_read("./Data/hybas_as_lev01-12_v1c/hybas_as_lev08_v1c.shp") %>% dplyr::select(HYBAS_ID, geometry) %>% 
  sf::st_intersection(.,background.boundary)
hybas.lv12 <- st_read("./Data/hybas_as_lev01-12_v1c/hybas_as_lev12_v1c.shp") %>% dplyr::select(HYBAS_ID, geometry) %>%
  sf::st_intersection(.,background.boundary)


non.modelled.species.taiwan.points<- all.points.sf %>% filter(latin.name %in% non.modelled.species.taiwan)
non.mod.taiwan.poly <- st_join(non.modelled.species.taiwan.points, hybas.lv12, join = st_intersects) %>% st_drop_geometry() %>%left_join(.,hybas.lv12, by = "HYBAS_ID") 
plot(non.mod.taiwan.poly$geometry)

non.modelled.species.hainan.points<- all.points.sf %>% filter(latin.name %in% non.modelled.species.hainan)
non.mod.hainan.poly <- st_join(non.modelled.species.hainan.points, hybas.lv12, join = st_intersects) %>% st_drop_geometry() %>%left_join(.,hybas.lv12, by = "HYBAS_ID")

non.modelled.species.mainland.points<- all.points.sf %>% filter(latin.name %in% non.modelled.species.mainland)
non.mod.mainland.poly <- st_join(non.modelled.species.mainland.points, hybas.lv8,  join = st_intersects ) %>% st_drop_geometry() %>%left_join(.,hybas.lv8, by = "HYBAS_ID") 
plot(non.mod.mainland.poly$geometry)
                               
non.mod.all.poly <- rbind(non.mod.taiwan.poly,
                          non.mod.hainan.poly,
                          non.mod.mainland.poly)
                               
temp.raster <- rast(nlyrs=1, xmin=92.98299, xmax=123.7057,
                    ymin=18.16089, ymax=40.88599,resolution = 0.008333333)
non.mod.all.poly$latin.name %>% unique() %>% pbapply::pblapply(.,function(x){
  tryCatch({
    filename <- paste0("E:/Maxent_ChinaFWC_Tidy/Basin_Species_1","/", x, "_sub.tif")
    if(!file.exists(filename)){
      ras <-  non.mod.all.poly %>% filter(latin.name == x) %>% mutate(value =1, .before ="HYBAS_ID") %>% st_as_sf() %>% vect() %>% 
        terra::rasterize(.,temp.raster, field = "value", fun = max) 
      writeRaster(ras, filename = filename)
      }else{
        print(paste0(x, "---computed"))
        }
    },
    error = function(e) {print("error")})
  })
                               
# 10km, 25km and 50km
r <- rast(background.boundary %>% vect(),xmin=92.98299, xmax=123.7057,
          ymin=18.16089, ymax=40.88599, crs = "WGS84",resolution=0.008333333,vals = 1)
all.rasters <- c(list.files("E:/Maxent_ChinaFWC_Tidy/Basin_Species_1",pattern = ".tif",full.names = T), ##### Watershed surrogate species
                 list.files("E:/Maxent_ChinaFWC_Tidy/SDM_Clip_1/50000",pattern = ".tif",full.names = T)) %>%  #### Modeled species
  pbapply::pblapply(.,function(x){
    rast(x) %>% terra::mask(.,background.boundary) %>% 
      terra::resample(.,r)
    })
all.rasters %>% rast()
res <- sum(all.rasters %>% rast(),na.rm = T)
plot(res)
                               

south.china.map <- st_read("./Data/STZC_Albers.shp")%>%
  group_by() %>% dplyr::summarise() %>% st_transform(.,"WGS84")
richness.south.china <- crop(res, south.china.map) %>% mask(., south.china.map)
plot(richness.south.china)
writeRaster(richness.south.china, filename = "D:\\work\\FWC_2023\\Data\\Results\\richness.south.china.tif")

################################################################################
# prepare tifs for zonation
sc.china.map <- st_read("./Data/STZC_Albers.shp")
prj.sc <- st_crs(sc.china.map) ## 
prj.sc.proj.4 <- rgdal::showP4(prj.sc$wkt) ## proj.4

rasters.south.china.with.values <- 
  rasters.south.china[[which(cellStats(rasters.south.china,stat='max', na.rm=TRUE)>0)]]
rasters.south.china.with.values <-raster::projectRaster(rasters.south.china.with.values,crs = prj.sc.proj.4, res = 1000)

rasters.south.china.with.values %>% nlayers


#### 
pbapply::pblapply(1:nlayers(rasters.south.china.with.values),function(i){
  raster::writeRaster(rasters.south.china.with.values[[i]],
                      paste0("./Data/Species_raster/",names(rasters.south.china.with.values[[i]]), ".tif"),
                      format="GTiff")
  
})##@@@@@@@@@@@@@


PAs <- vect("Project_area_STZC.shp")%>%terra::project(.,"WGS84") %>% 
  st_as_sf() %>% mutate(value =1) %>% dplyr::select(-OBJECTID) %>% vect() %>% terra::project(.,prj.sc.proj.4)
plot(PAs)

PAs.raster <- terra::rasterize(PAs, rasters.south.china.with.values[[1]] %>% rast(), value = 1)
plot(PAs.raster,col = "red")
writeRaster(PAs.raster, filename = "./Data/SC.PAs.raster.tif")
PAs.raster <- rast("./Data/SC.PAs.raster.tif")


built <- rast("./Data/zonation_input/built_in_sc_adjust3.tif") %>% 
  terra::project(.,rasters.south.china.with.values[[1]], mask = T, align = T) %>% 
  # raster::projectRaster(.,crs = prj.sc.proj.4, res = 1000)
  terra::resample(.,rasters.south.china.with.values[[1]] %>% raster() %>% rast())
built <- 10-built
plot(built)
writeRaster(built, filename = "./Data/zonation_input/built_reverse.tif")


sp.area <- ("./Data/Species_polygon" %>% list.files(.,pattern = ".shp$",full.names = T))[1:20]%>% 
  lapply(., function(x){
    tryCatch({
      area.count <- sf::st_read(x) %>% st_area()
      area.count <- area.count/(10^6)
      sp.name <- x %>% stringr::str_split_i(.,pattern = "/",-1) %>% 
        str_replace(.,pattern = ".shp",replacement = "") %>% 
        str_replace_all(.,pattern = " ",replacement = ".")
      return(data.frame(sp.name = sp.name, area = area.count))} ,
      error = function(e) {
        sp.name <- x %>% stringr::str_split_i(.,pattern = "/",-1) %>% 
          str_replace(.,pattern = ".shp",replacement = "") %>% 
          str_replace_all(.,pattern = " ",replacement = ".")
        print(paste0(sp.name, "----------------------error")); 
        return(NULL)
      })
  }) 

sp.area.number <- sp.area %>% bind_rows() %>% mutate(area = as.numeric(area))


##### write species tifs to rasters
sp.name.for.supp.table1 <- sp.area.number %>% 
  dplyr::select(sp.name) %>% tidyr::separate(.,col = "sp.name",into = c("genus","species","subspecies"),sep = "\\.") %>% 
  mutate(genus.spot = paste0(substr(genus,1,1),".")) %>% 
  tidyr::unite(.,col = "Species name (Subspecies)",c(genus.spot,species,subspecies), sep = " ",na.rm = TRUE)

sp.name.for.supp.table1 %>% write.xlsx(.,file = "./Data/Results/sp.name.for.supp.table1.xlsx")
                               
                               
